# Supplementary material for: Daam2 phosphorylation by CK2α negatively regulates Wnt activity during white matter development and injury
Source: Proc Natl Acad Sci U S A. 2023 Aug 22;120(35):e2304112120. doi: 10.1073/pnas.2304112120 (PMC10469030; doi:10.1073/pnas.2304112120)
Supplement: Supplementary file 2 — Dataset S01 (XLSX) [file pnas.2304112120.sd01.xlsx]

## Sheet: early & late cluster
	Early OL culster						Late OL cluster
	geneID	p_value	avg_log2(E-mut/WT)	pct_E mut	pct_WT		geneID	p_value	avg_log2(E-mut/WT)	pct.E mut	pct.WT		Gene name
Early genes	LncOL1 (9630013A20Rik)	4.25043e-07	0.464173	0.86	0.61		LncOL1 (9630013A20Rik)	0.000738205	0.0787993	0.139	0.09		LncOL1
	Itpr2	0.000183566	0.488512	0.754	0.585		Itpr2	0.0312061	0.0195182	0.231	0.188		Inositol 1,4,5-Trisphosphate Receptor Type 2
	Cemip2	0.000222795	0.894799	0.56	0.424		Cemip2	0.426492	0.00744035	0.14	0.128		Cell Migration Inducing Hyaluronidase 2
	Gpr17	0.000263016	0.375101	0.961	0.966		Gpr17	9.98659e-14	0.142911	0.373	0.224		G Protein-Coupled Receptor 17
Intermediate gene	Ctps	0.335097	6.74804e-05	0.71	0.795		Ctps	0.839168	0.0142786	0.56	0.544		Cytidine 5-Triphosphate Synthase
Late genes	Ptgds	2.17732e-09	-1.3785	0.614	0.81		Ptgds	5.19667e-47	-2.08536	0.651	0.841		Prostaglandin D2 Synthase
	Car2	7.02118e-08	-0.756003	0.594	0.737		Car2	5.84043e-29	-0.393726	0.993	0.997		Carbonic Anhydrase 2
	Grm3	0.0522976	-0.015784	0.048	0.098		Grm3	6.49049e-13	-0.158955	0.267	0.405		Glutamate Metabotropic Receptor 3
	Pmp22	0.24453	-0.0427528	0.14	0.18		Pmp22	0.0146965	-0.152208	0.313	0.357		Peripheral Myelin Protein 22
	Anln	0.00107984	-0.188041	0.13	0.254		Anln	2.55192e-10	-0.253904	0.789	0.878		Anillin, Actin Binding Protein
	Aspa	1.3789e-06	-0.564788	0.512	0.663		Aspa	0.0171304	-0.0526123	0.986	0.993		Aspartoacylase
	Hopx	0.849326	0.00623844	0.058	0.063		Hopx	0.0522785	0.0135918	0.14	0.111		HOP Homeobox
	Klk6	0.295128	-0.0188873	0.029	0.049		Klk6	0.286654	0.0294447	0.22	0.205		Kallikrein Related Peptidase 6
	Anxa5	0.666527	0.00418951	0.329	0.351		Anxa5	0.290954	0.107656	0.559	0.541		Annexin A5
Pan-OL marker	Mag	0.394967	0.10859	0.986	0.98		Mag	6.63009e-09	0.192357	1	1		Myelin Associated Glycoprotein
	Mbp	1.86542e-06	0.224655	0.995	0.995		Mbp	4.56653e-27	0.202283	1	1		Myelin Basic Protein
	Mobp	0.398159	0.0106166	0.831	0.878		Mobp	1.27643e-10	0.121367	1	1		Myelin Associated Oligodendrocyte Basic Protein
	Mog	0.0183168	-0.263324	0.913	0.907		Mog	5.73383e-37	0.235882	1	1		Myelin Oligodendrocyte Glycoprotein
	Myrf	0.0490863	0.167826	0.952	0.951		Myrf	0.0399753	-0.0273591	0.958	0.957		Myelin Regulatory Factor
	Omg	0.0205971	-0.164336	0.705	0.766		Omg	4.8683e-35	0.30108	0.978	0.982		Oligodendrocyte Myelin Glycoprotein
	Plp1	0.000256408	-0.279576	1	1		Plp1	6.78894e-07	0.0752499	1	1		Proteolipid Protein 1
	Olig2	0.00107715	-0.193374	0.899	0.956		Olig2	4.67947e-38	-0.347445	0.844	0.912		Oligodendrocyte Transcription Factor 2
	Sox10	0.023072	0.177776	0.995	0.99		Sox10	3.75066e-15	-0.179484	0.965	0.984		SRY-Box Transcription Factor 10
Wnt-related	Tcf7l2	0.0244117	0.27978	0.807	0.771		Tcf7l2	3.42072e-05	-0.0484757	0.201	0.276		Transcription Factor 7 Like 2
	Cxxc5	5.96207e-05	-0.259609	0.614	0.766		Cxxc5	0.000624668	-0.0786762	0.919	0.917		CXXC Finger Protein 5
Daam2-related	Gsn	0.0371474	-0.225492	0.792	0.868		Gsn	3.84647e-24	0.296267	0.998	0.999		Gelsolin
	Vhl	0.821118	0.0125382	0.454	0.493		Vhl	0.0711162	-0.0265406	0.382	0.413		Von Hippel-Lindau Tumor Suppressor
